# Supplementary material for: Animacy Processing in Autism: Event-Related Potentials Reflect Social Functioning Skills
Source: Brain Sci. 2023 Nov 29;13(12):1656. doi: 10.3390/brainsci13121656 (PMC10742338; doi:10.3390/brainsci13121656)
Supplement: Supplementary file 1 [file brainsci-13-01656-s001.zip]

Archive with 4 entries (4 files):
- Table S1.xls
- Table S2.pdf
- Table S3.pdf
- Table S4.pdf
