# Supplementary material for: Animacy Processing in Autism: Event-Related Potentials Reflect Social Functioning Skills
Source: Brain Sci. 2023 Nov 29;13(12):1656. doi: 10.3390/brainsci13121656 (PMC10742338; doi:10.3390/brainsci13121656)
Supplement: Supplementary file 1 [file brainsci-13-01656-s001.zip › Table S1.xls]

## Sheet: A
Picture names
watermelon
alarmclock
ant
fish
scorpion
turtle
chalkboard
paperclip
old man
bride
frog
hat
camel
strawberry
rooster
cell phone
koala
pencil
branch
mushroom
plate
hippopotamus
rhino
snail
towel
donkey
panda
jellyfish
girl
glass
dragon
doctor
globe
feather
dolphin
rock
scissors
medal
priest
rabbit
dove
artist
shark
fisherman
sheep
seal
snake
whale
tiger
snake
onion
spoon
coconut
grasshopper
fox
wheel
potato
leopard
broom
lemon
goat
ostrich
balloon
tomato
leaf
eggplant
cheese
firefighter
sock
monkey
earrings
chimpanzee
crow
cap
cookie
lion
scales
teacher
plugs
umbrella
nurse
button
iron
bull
microscope
peacock
lettuce
toothbrush
police officer
bucket
beaver
wateringcan
bow
pants
giraffe
squirrel
bee
rope
crocodile
orange
chair
camera
seahorse
statue
key
lock
ribbon
pig
banana
sheep
radio
carrot
hanger
car
turkey
mouse
goose
bear
rice
crab
zebra
cherries
broom
wolf
fan
axe
celery
horse
lamb
cup
bandage
boy
bracelet
turtle
tortoise
walnut
lamp
necklace
cauliflower
flamingo
clothespin
tiger
fairy
ruler
jar
cigarette
pot01
lizard
lobster
fly
apple
bat
box
shirt
pear
chain
soap
athlete
thermometer
drum
baby
cabbage
book
doll
brush
envelope
binoculars
cow
slide
witch
chalk
cat
broccoli
screwdriver
seal
swan
cockroach
candle
vase
eagle
antenna
ashtray
razor
pillow
olive
squid
pineapple
fork
knife
bag
belt
worm
spider
eraser
astronaut
battery
dog
octopus
duck
safetypin
pot
shrimp
ball
garlic
pen
boot
old lady
violin
mirror
ring
shark
asparagus
kangaroo
dice
slipper
bird
diaper
candy
dinosaur
bread
penguin
cucumber
saw
glasses
butterfly
blackberry
brick
dog
deer
paperclip
hammer
chicken
